# Supplementary material for: Sequence variants in malignant hyperthermia genes in Iceland: classification and actionable findings in a population database
Source: Eur J Hum Genet. 2021 Aug 31;29(12):1819–24. doi: 10.1038/s41431-021-00954-2 (PMC8633338; doi:10.1038/s41431-021-00954-2)
Supplement: Supplementary file 1 — Supplementary Table 1 [file 41431_2021_954_MOESM1_ESM.xlsx]

## Sheet: RYR1_MAF<0.1%
Supplementary table 1. Variants detected in RYR1 (MAF < 0.1% ) in a set of 62 thousand whole-genome sequenced Icelanders
Chromosomal_position_[hg38]	Reference	Call	Max_impact	Gene_symbol	HGVSc_(NM_000540.2)	HGVSp_(NP_000531.2)	MAF_at_deCODE_genetics	ClinVar_ID	ClinVar_Classification	Carried_by_an_MH_proband
chr19:38433864	T	G	MODERATE	RYR1	c.35T>G	p.(Phe12Cys)	0.00478901%	NA	NA	unknown
chr19:38440784	A	G	MODERATE	RYR1	c.85A>G	p.(Lys29Glu)	NA	NA	NA	unknown
chr19:38440851	C	A	MODERATE	RYR1	c.152C>A	p.(Thr51Asn)	0.000646578%	133099	Conflicting_interpretations_of_pathogenicity	unknown
chr19:38442342	A	C	MODERATE	RYR1	c.166-7A>C	.	NA	NA	NA	unknown
chr19:38442347	A	C	HIGH	RYR1	c.166-2A>C	.	NA	NA	NA	unknown
chr19:38442358	C	A	MODERATE	RYR1	c.175C>A	p.(Pro59Thr)	NA	NA	NA	unknown
chr19:38442385	C	A	MODERATE	RYR1	c.202C>A	p.(Leu68Met)	NA	NA	NA	unknown
chr19:38443601	C	A	MODERATE	RYR1	c.314C>A	p.(Ala105Asp)	0.013066%	NA	NA	unknown
chr19:38443628	G	A	MODERATE	RYR1	c.341G>A	p.(Arg114His)	0.0114436%	NA	NA	unknown
chr19:38444600	G	A	MODERATE	RYR1	c.554G>A	p.(Ser185Asn)	0.020217%	NA	NA	unknown
chr19:38444665	C	A	MODERATE	RYR1	c.619C>A	p.(Arg207Ser)	NA	NA	NA	unknown
chr19:38444665	C	T	MODERATE	RYR1	c.619C>T	p.(Arg207Cys)	NA	212104	Uncertain_significance	unknown
chr19:38446501	C	T	MODERATE	RYR1	c.661C>T	p.(Leu221Phe)	0.00129254%	NA	NA	unknown
chr19:38446562	G	A	MODERATE	RYR1	c.722G>A	p.(Arg241His)	NA	430199	Uncertain_significance	unknown
chr19:38446571	G	A	MODERATE	RYR1	c.725+6G>A	.	0.00183773%	218467	Conflicting_interpretations_of_pathogenicity	unknown
chr19:38446719	G	A	MODERATE	RYR1	c.751G>A	p.(Val251Met)	0.00431347%	590589	Uncertain_significance	unknown
chr19:38446734	C	A	MODERATE	RYR1	c.766C>A	p.(Arg256Ser)	NA	NA	NA	unknown
chr19:38446735	G	A	MODERATE	RYR1	c.767G>A	p.(Arg256His)	0.00840549%	590594	Uncertain_significance	unknown
chr19:38448375	G	A	MODERATE	RYR1	c.821G>A	p.(Arg274His)	0.000306293%	590609	Conflicting_interpretations_of_pathogenicity	unknown
chr19:38448399	G	A	MODERATE	RYR1	c.845G>A	p.(Arg282Gln)	NA	193601	Uncertain_significance	unknown
chr19:38448413	G	A	MODERATE	RYR1	c.859G>A	p.(Gly287Arg)	0.00122946%	NA	NA	unknown
chr19:38448512	GTCAGTGGGGTTTGTGGCGCCCTCCC	G	HIGH	RYR1	c.957+5_957+29del	.	0.00752776%	193600	Uncertain_significance	unknown
chr19:38448698	C	G	MODERATE	RYR1	c.1007C>G	p.(Pro336Arg)	NA	NA	NA	unknown
chr19:38448719	C	A	HIGH	RYR1	c.1028C>A	p.(Ser343Ter)	NA	NA	NA	unknown
chr19:38451839	G	A	MODERATE	RYR1	c.1198G>A	p.(Ala400Thr)	0.041642%	590393	Uncertain_significance	unknown
chr19:38452857	G	A	MODERATE	RYR1	c.1283G>A	p.(Gly428Glu)	0.0099083%	NA	NA	unknown
chr19:38453016	TGAGGACGTGGC	T	MODERATE	RYR1	c.1440+7_1440+17del	.	NA	NA	NA	unknown
chr19:38455247	A	G	MODERATE	RYR1	c.1453A>G	p.(Met485Val)	NA	133076	Conflicting_interpretations_of_pathogenicity	unknown
chr19:38455255	GA	G	HIGH	RYR1	c.1463del	p.(Asn488IlefsTer3)	NA	NA	NA	unknown
chr19:38455328	G	A	MODERATE	RYR1	c.1534G>A	p.(Glu512Lys)	NA	65935	Pathogenic	unknown
chr19:38455445	C	G	MODERATE	RYR1	c.1577-6C>G	.	0.000612526%	159838	Benign/Likely_benign	unknown
chr19:38455462	C	T	MODERATE	RYR1	c.1588C>T	p.(Arg530Cys)	NA	808532	Uncertain_significance	unknown
chr19:38455499	A	C	MODERATE	RYR1	c.1625A>C	p.(Asn542Thr)	NA	NA	NA	unknown
chr19:38455675	A	C	MODERATE	RYR1	c.1715A>C	p.(Glu572Ala)	0.0018376%	590486	Uncertain_significance	unknown
chr19:38458080	C	G	MODERATE	RYR1	c.1955C>G	p.(Ala652Gly)	0.00468245%	NA	NA	unknown
chr19:38458110	A	G	MODERATE	RYR1	c.1985A>G	p.(Tyr662Cys)	NA	590494	Uncertain_significance	unknown
chr19:38458206	A	C	MODERATE	RYR1	c.2081A>C	p.(Tyr694Ser)	NA	NA	NA	unknown
chr19:38458247	G	A	MODERATE	RYR1	c.2122G>A	p.(Asp708Asn)	0.0668165%	159840	Conflicting_interpretations_of_pathogenicity	unknown
chr19:38458264	C	A	HIGH	RYR1	c.2139C>A	p.(Tyr713Ter)	NA	NA	NA	unknown
chr19:38459141	T	C	MODERATE	RYR1	c.2168-5T>C	.	NA	NA	NA	unknown
chr19:38459151	G	A	MODERATE	RYR1	c.2173G>A	p.(Val725Met)	0.0449589%	224370	Uncertain_significance	unknown
chr19:38459202	G	A	MODERATE	RYR1	c.2224G>A	p.(Val742Met)	NA	590498	Uncertain_significance	unknown
chr19:38459253	A	G	MODERATE	RYR1	c.2275A>G	p.(Asn759Asp)	0.0138539%	161369	Uncertain_significance	unknown
chr19:38459256	G	A	MODERATE	RYR1	c.2278G>A	p.(Gly760Ser)	NA	NA	NA	unknown
chr19:38459298	G	A	MODERATE	RYR1	c.2320G>A	p.(Gly774Arg)	0.012866%	496666	Uncertain_significance	unknown
chr19:38459334	G	A	MODERATE	RYR1	c.2356G>A	p.(Val786Ile)	0.000617265%	328996	Conflicting_interpretations_of_pathogenicity	unknown
chr19:38460425	C	T	MODERATE	RYR1	c.2411C>T	p.(Pro804Leu)	NA	392505	Uncertain_significance	unknown
chr19:38460502	C	T	MODERATE	RYR1	c.2488C>T	p.(Arg830Trp)	0.00673384%	544404	Uncertain_significance	unknown
chr19:38460514	C	T	MODERATE	RYR1	c.2500C>T	p.(Arg834Trp)	NA	NA	NA	unknown
chr19:38460565	G	A	MODERATE	RYR1	c.2551G>A	p.(Val851Met)	NA	201156	Likely_benign	unknown
chr19:38463439	A	T	MODERATE	RYR1	c.2594A>T	p.(His865Leu)	NA	808536	Uncertain_significance	unknown
chr19:38463466	C	T	MODERATE	RYR1	c.2621C>T	p.(Ala874Val)	0.0426248%	566751	Uncertain_significance	unknown
chr19:38463490	C	T	MODERATE	RYR1	c.2645C>T	p.(Ala882Val)	NA	201145	Uncertain_significance	unknown
chr19:38463498	C	T	MODERATE	RYR1	c.2653C>T	p.(Arg885Cys)	NA	638270	Uncertain_significance	unknown
chr19:38463534	G	A	MODERATE	RYR1	c.2682+7G>A	.	NA	256483	Conflicting_interpretations_of_pathogenicity	unknown
chr19:38463739	T	G	MODERATE	RYR1	c.2683-8T>G	.	NA	NA	NA	unknown
chr19:38463753	G	A	MODERATE	RYR1	c.2689G>A	p.(Asp897Asn)	0.000326865%	NA	NA	unknown
chr19:38463756	GACA	G	MODERATE	RYR1	c.2697_2699del	p.(Asn899del)	NA	NA	NA	unknown
chr19:38463775	C	T	MODERATE	RYR1	c.2711C>T	p.(Pro904Leu)	0.0404857%	328999	Uncertain_significance	unknown
chr19:38463801	C	T	MODERATE	RYR1	c.2737C>T	p.(Pro913Ser)	NA	NA	NA	unknown
chr19:38463832	T	G	MODERATE	RYR1	c.2768T>G	p.(Met923Arg)	0.00210307%	NA	NA	unknown
chr19:38463854	A	C	MODERATE	RYR1	c.2786+4A>C	.	NA	NA	NA	unknown
chr19:38464664	G	T	MODERATE	RYR1	c.2812G>T	p.(Val938Leu)	NA	NA	NA	unknown
chr19:38464678	TGAG	T	MODERATE	RYR1	c.2827_2829del	p.(Glu943del)	NA	NA	NA	unknown
chr19:38464720	G	C	MODERATE	RYR1	c.2868G>C	p.(Lys956Asn)	NA	NA	NA	unknown
chr19:38464723	G	A	HIGH	RYR1	c.2870+1G>A	.	0.0150854%	436622	Pathogenic/Likely_pathogenic	unknown
chr19:38466117	C	T	MODERATE	RYR1	c.2897C>T	p.(Pro966Leu)	NA	845794	Uncertain_significance	unknown
chr19:38466121	TC	T	HIGH	RYR1	c.2903del	p.(Pro968ArgfsTer4)	NA	NA	NA	unknown
chr19:38466176	C	A	MODERATE	RYR1	c.2956C>A	p.(Arg986Ser)	NA	NA	NA	unknown
chr19:38466176	C	T	MODERATE	RYR1	c.2956C>T	p.(Arg986Cys)	NA	161367	Uncertain_significance	unknown
chr19:38466261	C	T	MODERATE	RYR1	c.3041C>T	p.(Ala1014Val)	NA	NA	NA	unknown
chr19:38466323	C	T	MODERATE	RYR1	c.3103C>T	p.(Arg1035Trp)	0.00170016%	808539	Uncertain_significance	unknown
chr19:38467757	G	A	MODERATE	RYR1	c.3326G>A	p.(Arg1109Lys)	NA	256490	Benign/Likely_benign	unknown
chr19:38467775	G	A	MODERATE	RYR1	c.3344G>A	p.(Gly1115Glu)	NA	NA	NA	unknown
chr19:38467811	G	A	MODERATE	RYR1	c.3380G>A	p.(Arg1127His)	NA	838675	Uncertain_significance	unknown
chr19:38469002	C	T	MODERATE	RYR1	c.3418C>T	p.(Arg1140Cys)	NA	133126	Uncertain_significance	unknown
chr19:38469120	G	A	MODERATE	RYR1	c.3536G>A	p.(Arg1179Gln)	0.00211083%	NA	NA	unknown
chr19:38469140	G	A	MODERATE	RYR1	c.3556G>A	p.(Gly1186Ser)	NA	590519	Uncertain_significance	unknown
chr19:38469303	A	C	HIGH	RYR1	c.3557-2A>C	.	0.0514192%	NA	NA	unknown
chr19:38469325	T	G	MODERATE	RYR1	c.3577T>G	p.(Leu1193Val)	NA	NA	NA	unknown
chr19:38469367	G	A	MODERATE	RYR1	c.3619G>A	p.(Val1207Met)	0.000930359%	544419	Uncertain_significance	unknown
chr19:38469415	G	A	MODERATE	RYR1	c.3667G>A	p.(Glu1223Lys)	NA	NA	NA	unknown
chr19:38469433	ATGCAGCGCCCAGTC	A	HIGH	RYR1	c.3686_3699del	p.(Met1229AsnfsTer12)	NA	544373	Pathogenic	unknown
chr19:38469519	G	T	MODERATE	RYR1	c.3765+6G>T	.	0.00482752%	NA	NA	unknown
chr19:38473407	C	T	MODERATE	RYR1	c.3796C>T	p.(Pro1266Ser)	0.0315324%	NA	NA	unknown
chr19:38473557	C	A	MODERATE	RYR1	c.3946C>A	p.(Pro1316Thr)	0.00235822%	544494	Benign	unknown
chr19:38473614	C	T	MODERATE	RYR1	c.4003C>T	p.(Arg1335Cys)	0.00214331%	NA	NA	unknown
chr19:38473615	G	A	MODERATE	RYR1	c.4004G>A	p.(Arg1335His)	NA	572423	Uncertain_significance	unknown
chr19:38473635	A	G	MODERATE	RYR1	c.4024A>G	p.(Ser1342Gly)	0.00331951%	93265	Benign	unknown
chr19:38473666	C	G	MODERATE	RYR1	c.4055C>G	p.(Ala1352Gly)	NA	159846	Benign/Likely_benign	unknown
chr19:38473726	C	T	MODERATE	RYR1	c.4115C>T	p.(Ala1372Val)	0.00184114%	374135	Conflicting_interpretations_of_pathogenicity	unknown
chr19:38473731	A	T	MODERATE	RYR1	c.4120A>T	p.(Asn1374Tyr)	NA	NA	NA	unknown
chr19:38473737	A	G	MODERATE	RYR1	c.4126A>G	p.(Lys1376Glu)	NA	NA	NA	unknown
chr19:38473739	GGAT	G	MODERATE	RYR1	c.4130_4132del	p.(Asp1377del)	NA	NA	NA	unknown
chr19:38473741	A	C	MODERATE	RYR1	c.4130A>C	p.(Asp1377Ala)	NA	NA	NA	unknown
chr19:38473765	A	C	MODERATE	RYR1	c.4154A>C	p.(Lys1385Thr)	0.00693569%	NA	NA	unknown
chr19:38475427	G	A	MODERATE	RYR1	c.4270G>A	p.(Glu1424Lys)	NA	590530	Uncertain_significance	unknown
chr19:38475449	C	T	MODERATE	RYR1	c.4292C>T	p.(Thr1431Met)	0.0249145%	329024	Conflicting_interpretations_of_pathogenicity	unknown
chr19:38477706	C	T	MODERATE	RYR1	c.4294-4C>T	.	0.0439587%	256506	Conflicting_interpretations_of_pathogenicity	unknown
chr19:38477821	C	T	MODERATE	RYR1	c.4405C>T	p.(Arg1469Trp)	0.00397986%	161372	Conflicting_interpretations_of_pathogenicity	unknown
chr19:38477827	G	T	MODERATE	RYR1	c.4411G>T	p.(Val1471Leu)	0.0288775%	517421	Uncertain_significance	unknown
chr19:38477831	C	T	MODERATE	RYR1	c.4415C>T	p.(Thr1472Met)	NA	664856	Uncertain_significance	unknown
chr19:38477840	T	G	MODERATE	RYR1	c.4424T>G	p.(Met1475Arg)	NA	NA	NA	unknown
chr19:38477875	C	G	MODERATE	RYR1	c.4454+5C>G	.	NA	NA	NA	unknown
chr19:38477876	G	A	MODERATE	RYR1	c.4454+6G>A	.	NA	NA	NA	unknown
chr19:38478428	C	T	MODERATE	RYR1	c.4455-7C>T	.	NA	706376	Likely_benign	unknown
chr19:38478461	T	A	MODERATE	RYR1	c.4481T>A	p.(Val1494Glu)	0.00816756%	NA	NA	unknown
chr19:38483054	G	A	MODERATE	RYR1	c.4648G>A	p.(Ala1550Thr)	NA	NA	NA	unknown
chr19:38483084	G	A	MODERATE	RYR1	c.4678G>A	p.(Val1560Ile)	0.000306145%	590537	Uncertain_significance	unknown
chr19:38483293	A	G	MODERATE	RYR1	c.4711A>G	p.(Ile1571Val)	0.00122458%	159851	Conflicting_interpretations_of_pathogenicity	unknown
chr19:38483299	C	A	MODERATE	RYR1	c.4717C>A	p.(Pro1573Thr)	NA	NA	NA	unknown
chr19:38483316	G	C	MODERATE	RYR1	c.4734G>C	p.(Met1578Ile)	0.0704488%	NA	NA	unknown
chr19:38483365	GAGATGC	G	MODERATE	RYR1	c.4790_4795del	p.(Gln1597_Met1598del)	NA	NA	NA	unknown
chr19:38483435	G	A	MODERATE	RYR1	c.4853G>A	p.(Arg1618His)	NA	NA	NA	unknown
chr19:38483476	C	T	MODERATE	RYR1	c.4894C>T	p.(Pro1632Ser)	0.000306144%	159852	Conflicting_interpretations_of_pathogenicity	unknown
chr19:38485613	C	T	MODERATE	RYR1	c.4958C>T	p.(Ser1653Leu)	0.00483301%	NA	NA	unknown
chr19:38485619	G	A	MODERATE	RYR1	c.4964G>A	p.(Arg1655His)	NA	NA	NA	unknown
chr19:38485654	C	A	MODERATE	RYR1	c.4999C>A	p.(Arg1667Ser)	NA	NA	NA	unknown
chr19:38485654	C	T	MODERATE	RYR1	c.4999C>T	p.(Arg1667Cys)	0.00429131%	224380	Conflicting_interpretations_of_pathogenicity	unknown
chr19:38485691	G	A	MODERATE	RYR1	c.5036G>A	p.(Arg1679His)	0.00461327%	161364	Conflicting_interpretations_of_pathogenicity	unknown
chr19:38485741	G	A	MODERATE	RYR1	c.5086G>A	p.(Ala1696Thr)	NA	590551	Uncertain_significance	unknown
chr19:38485838	C	T	MODERATE	RYR1	c.5183C>T	p.(Ser1728Phe)	0.000306348%	133144	Pathogenic/Likely_pathogenic	unknown
chr19:38485928	C	T	MODERATE	RYR1	c.5273C>T	p.(Pro1758Leu)	NA	NA	NA	unknown
chr19:38485972	C	T	MODERATE	RYR1	c.5317C>T	p.(Pro1773Ser)	NA	224382	Conflicting_interpretations_of_pathogenicity	unknown
chr19:38485976	C	T	MODERATE	RYR1	c.5321C>T	p.(Pro1774Leu)	NA	329035	Conflicting_interpretations_of_pathogenicity	unknown
chr19:38486082	C	G	MODERATE	RYR1	c.5427C>G	p.(Asp1809Glu)	0.00306286%	NA	NA	unknown
chr19:38486114	G	T	MODERATE	RYR1	c.5459G>T	p.(Arg1820Leu)	0.0363608%	565914	Uncertain_significance	unknown
chr19:38489184	G	A	MODERATE	RYR1	c.5555G>A	p.(Gly1852Asp)	0.0015054%	NA	NA	unknown
chr19:38489249	G	A	MODERATE	RYR1	c.5620G>A	p.(Glu1874Lys)	0.00153416%	889937	Uncertain_significance	unknown
chr19:38489254	AGAG	A	MODERATE	RYR1	c.5634_5636del	p.(Glu1878del)	NA	329041	Conflicting_interpretations_of_pathogenicity	unknown
chr19:38489263	G	C	MODERATE	RYR1	c.5634G>C	p.(Glu1878Asp)	NA	93275	Benign/Likely_benign	unknown
chr19:38489288	G	A	MODERATE	RYR1	c.5659G>A	p.(Glu1887Lys)	NA	NA	NA	unknown
chr19:38489293	TGAG	T	MODERATE	RYR1	c.5671_5673del	p.(Glu1891del)	NA	196940	Conflicting_interpretations_of_pathogenicity	unknown
chr19:38489309	G	A	MODERATE	RYR1	c.5680G>A	p.(Glu1894Lys)	NA	NA	NA	unknown
chr19:38490223	G	A	MODERATE	RYR1	c.5962G>A	p.(Ala1988Thr)	NA	NA	NA	unknown
chr19:38490256	C	T	MODERATE	RYR1	c.5995C>T	p.(Arg1999Cys)	0.00579531%	844219	Uncertain_significance	unknown
chr19:38490735	A	G	MODERATE	RYR1	c.6127+3A>G	.	NA	256530	Benign/Likely_benign	unknown
chr19:38492520	C	T	MODERATE	RYR1	c.6158C>T	p.(Pro2053Leu)	NA	NA	NA	unknown
chr19:38492532	C	T	MODERATE	RYR1	c.6170C>T	p.(Thr2057Ile)	0.00498794%	644711	Uncertain_significance	unknown
chr19:38492576	C	G	MODERATE	RYR1	c.6214C>G	p.(Leu2072Val)	NA	NA	NA	unknown
chr19:38494378	A	G	MODERATE	RYR1	c.6301A>G	p.(Met2101Val)	0.0018395%	224385	Uncertain_significance	unknown
chr19:38494379	T	A	MODERATE	RYR1	c.6302T>A	p.(Met2101Lys)	0.0012247%	544517	Conflicting_interpretations_of_pathogenicity	unknown
chr19:38494420	G	A	MODERATE	RYR1	c.6343G>A	p.(Glu2115Lys)	NA	329048	Uncertain_significance	unknown
chr19:38494453	C	T	MODERATE	RYR1	c.6376C>T	p.(Arg2126Trp)	NA	571379	Uncertain_significance	unknown
chr19:38494484	G	A	MODERATE	RYR1	c.6407G>A	p.(Arg2136His)	0.0242904%	329051	Conflicting_interpretations_of_pathogenicity	unknown
chr19:38494496	G	A	MODERATE	RYR1	c.6419G>A	p.(Arg2140Gln)	0.00259728%	NA	NA	unknown
chr19:38494499	C	T	MODERATE	RYR1	c.6422C>T	p.(Ala2141Val)	0.000306175%	544406	Uncertain_significance	unknown
chr19:38494505	C	A	MODERATE	RYR1	c.6428C>A	p.(Thr2143Asn)	0.010717%	NA	NA	unknown
chr19:38494616	A	G	MODERATE	RYR1	c.6539A>G	p.(Gln2180Arg)	NA	NA	NA	unknown
chr19:38494621	A	G	MODERATE	RYR1	c.6544A>G	p.(Ile2182Val)	NA	NA	NA	unknown
chr19:38494624	G	A	MODERATE	RYR1	c.6547G>A	p.(Gly2183Arg)	NA	576609	Uncertain_significance	unknown
chr19:38496312	G	A	MODERATE	RYR1	c.6646G>A	p.(Gly2216Arg)	NA	NA	NA	unknown
chr19:38496455	G	A	MODERATE	RYR1	c.6710G>A	p.(Cys2237Tyr)	0.00220998%	NA	NA	yes
chr19:38496463	T	C	MODERATE	RYR1	c.6718T>C	p.(Cys2240Arg)	NA	NA	NA	unknown
chr19:38496466	C	T	HIGH	RYR1	c.6721C>T	p.(Arg2241Ter)	NA	159856	Pathogenic	unknown
chr19:38496467	G	GA	HIGH	RYR1	c.6724dup	p.(Ile2242AsnfsTer11)	NA	NA	NA	unknown
chr19:38496476	G	A	MODERATE	RYR1	c.6731G>A	p.(Arg2244Gln)	0.00583295%	NA	NA	unknown
chr19:38496901	G	A	MODERATE	RYR1	c.6838G>A	p.(Val2280Ile)	NA	133172	Uncertain_significance	unknown
chr19:38496903	CA	C	HIGH	RYR1	c.6841del	p.(Ile2281LeufsTer149)	NA	NA	NA	unknown
chr19:38496907	G	C	MODERATE	RYR1	c.6844G>C	p.(Asp2282His)	NA	NA	NA	unknown
chr19:38496912	C	A	MODERATE	RYR1	c.6849C>A	p.(Asn2283Lys)	NA	NA	NA	unknown
chr19:38496946	C	A	MODERATE	RYR1	c.6883C>A	p.(Leu2295Met)	NA	NA	NA	unknown
chr19:38499177	A	G	MODERATE	RYR1	c.6961A>G	p.(Ile2321Val)	0.0378684%	133173	Conflicting_interpretations_of_pathogenicity	unknown
chr19:38499242	C	T	MODERATE	RYR1	c.7026C>T	p.(Asn2342=)	0.0077062%	256546	Conflicting_interpretations_of_pathogenicity	unknown
chr19:38499644	TGGA	T	MODERATE	RYR1	c.7042_7044del	p.(Glu2348del)	NA	133180	drug_response	unknown
chr19:38499745	A	G	MODERATE	RYR1	c.7138A>G	p.(Ile2380Val)	NA	NA	NA	unknown
chr19:38499748	G	T	HIGH	RYR1	c.7141G>T	p.(Glu2381Ter)	NA	NA	NA	unknown
chr19:38499815	G	A	MODERATE	RYR1	c.7208G>A	p.(Arg2403His)	NA	NA	NA	unknown
chr19:38499922	C	T	MODERATE	RYR1	c.7229C>T	p.(Pro2410Leu)	NA	544405	Uncertain_significance	unknown
chr19:38499936	C	T	MODERATE	RYR1	c.7243C>T	p.(Arg2415Trp)	NA	NA	NA	unknown
chr19:38499954	G	A	MODERATE	RYR1	c.7261G>A	p.(Ala2421Thr)	0.00321305%	NA	NA	unknown
chr19:38499957	A	G	MODERATE	RYR1	c.7264A>G	p.(Ile2422Val)	NA	NA	NA	unknown
chr19:38500011	A	G	MODERATE	RYR1	c.7318A>G	p.(Met2440Val)	0.00959995%	NA	NA	unknown
chr19:38500643	G	A	MODERATE	RYR1	c.7361G>A	p.(Arg2454His)	NA	65980	drug_response	yes
chr19:38500816	T	A	MODERATE	RYR1	c.7445-5T>A	.	NA	NA	NA	unknown
chr19:38500816	T	G	MODERATE	RYR1	c.7445-5T>G	.	NA	NA	NA	unknown
chr19:38500959	C	T	MODERATE	RYR1	c.7583C>T	p.(Pro2528Leu)	NA	NA	NA	unknown
chr19:38500976	G	A	MODERATE	RYR1	c.7600G>A	p.(Ala2534Thr)	NA	NA	NA	unknown
chr19:38502500	G	A	MODERATE	RYR1	c.7615-7G>A	.	0.000918507%	256554	Benign/Likely_benign	unknown
chr19:38502506	G	C	HIGH	RYR1	c.7615-1G>C	.	0.00294871%	NA	NA	unknown
chr19:38502509	C	T	MODERATE	RYR1	c.7617C>T	p.(Ala2539=)	0.000371689%	NA	NA	unknown
chr19:38502510	A	G	MODERATE	RYR1	c.7618A>G	p.(Thr2540Ala)	NA	NA	NA	unknown
chr19:38502514	T	C	MODERATE	RYR1	c.7622T>C	p.(Phe2541Ser)	NA	NA	NA	unknown
chr19:38502516	A	G	MODERATE	RYR1	c.7624A>G	p.(Ser2542Gly)	NA	NA	NA	unknown
chr19:38502518	C	CG	HIGH	RYR1	c.7626_7627insG	p.(Thr2543AspfsTer59)	NA	NA	NA	unknown
chr19:38502607	C	T	MODERATE	RYR1	c.7715C>T	p.(Thr2572Ile)	NA	NA	NA	unknown
chr19:38502706	A	G	MODERATE	RYR1	c.7814A>G	p.(Asp2605Gly)	0.0000352094%	NA	NA	unknown
chr19:38502714	A	C	MODERATE	RYR1	c.7822A>C	p.(Met2608Leu)	NA	NA	NA	unknown
chr19:38502716	G	A	MODERATE	RYR1	c.7824G>A	p.(Met2608Ile)	0.00310792%	NA	NA	unknown
chr19:38502734	C	T	MODERATE	RYR1	c.7835+7C>T	.	NA	93293	Benign/Likely_benign	unknown
chr19:38502734	C	G	MODERATE	RYR1	c.7835+7C>G	.	0.0541867%	NA	NA	unknown
chr19:38502873	C	T	MODERATE	RYR1	c.7836-7C>T	.	NA	700227	Benign	unknown
chr19:38502874	C	T	MODERATE	RYR1	c.7836-6C>T	.	NA	771989	Conflicting_interpretations_of_pathogenicity	unknown
chr19:38502880	G	A	MODERATE	RYR1	c.7836G>A	p.(Arg2612=)	NA	201141	Uncertain_significance	unknown
chr19:38502898	G	A	MODERATE	RYR1	c.7854G>A	p.(Met2618Ile)	NA	NA	NA	unknown
chr19:38502902	C	A	MODERATE	RYR1	c.7858C>A	p.(Gln2620Lys)	NA	NA	NA	unknown
chr19:38502906	A	G	MODERATE	RYR1	c.7862A>G	p.(His2621Arg)	0.0012259%	NA	NA	unknown
chr19:38502946	C	A	MODERATE	RYR1	c.7902C>A	p.(Asn2634Lys)	NA	224390	Uncertain_significance	unknown
chr19:38502948	A	T	MODERATE	RYR1	c.7904A>T	p.(Glu2635Val)	0.00643537%	329073	Uncertain_significance	unknown
chr19:38504238	G	C	MODERATE	RYR1	c.7945G>C	p.(Glu2649Gln)	0.00091851%	NA	NA	unknown
chr19:38504269	C	T	MODERATE	RYR1	c.7976C>T	p.(Thr2659Met)	NA	393175	Uncertain_significance	unknown
chr19:38504754	G	T	MODERATE	RYR1	c.8074G>T	p.(Asp2692Tyr)	NA	NA	NA	unknown
chr19:38504793	G	A	MODERATE	RYR1	c.8113G>A	p.(Ala2705Thr)	0.0815586%	224392	Uncertain_significance	unknown
chr19:38504799	G	A	MODERATE	RYR1	c.8119G>A	p.(Ala2707Thr)	0.000306173%	NA	NA	unknown
chr19:38504886	G	T	MODERATE	RYR1	c.8206G>T	p.(Asp2736Tyr)	NA	NA	NA	unknown
chr19:38505325	C	T	MODERATE	RYR1	c.8327C>T	p.(Ser2776Phe)	0.00497929%	197946	Conflicting_interpretations_of_pathogenicity	unknown
chr19:38505358	C	G	MODERATE	RYR1	c.8360C>G	p.(Thr2787Ser)	NA	133223	Benign/Likely_benign	unknown
chr19:38505910	A	T	MODERATE	RYR1	c.8505A>T	p.(Glu2835Asp)	NA	197960	Conflicting_interpretations_of_pathogenicity	unknown
chr19:38505925	GAAGATA	G	MODERATE	RYR1	c.8521_8526del	p.(Lys2841_Ile2842del)	0.0959947%	NA	NA	unknown
chr19:38505954	C	T	MODERATE	RYR1	c.8541+8C>T	.	NA	NA	NA	unknown
chr19:38506366	C	T	MODERATE	RYR1	c.8605C>T	p.(Arg2869Trp)	0.0223457%	NA	NA	unknown
chr19:38506384	G	A	MODERATE	RYR1	c.8616+7G>A	.	0.000918529%	93301	Benign/Likely_benign	unknown
chr19:38506466	C	T	MODERATE	RYR1	c.8617-5C>T	.	NA	NA	NA	unknown
chr19:38506497	T	G	MODERATE	RYR1	c.8643T>G	p.(Asn2881Lys)	NA	NA	NA	unknown
chr19:38506504	A	C	MODERATE	RYR1	c.8650A>C	p.(Asn2884His)	NA	NA	NA	unknown
chr19:38506939	T	C	MODERATE	RYR1	c.8803T>C	p.(Tyr2935His)	NA	NA	NA	unknown
chr19:38506946	T	G	MODERATE	RYR1	c.8810T>G	p.(Val2937Gly)	NA	NA	NA	unknown
chr19:38507709	C	T	MODERATE	RYR1	c.8817-3C>T	.	NA	NA	NA	unknown
chr19:38507814	C	A	MODERATE	RYR1	c.8919C>A	p.(Phe2973Leu)	0.000384558%	NA	NA	unknown
chr19:38510492	C	T	MODERATE	RYR1	c.8933-6C>T	.	NA	NA	NA	unknown
chr19:38510556	C	A	MODERATE	RYR1	c.8991C>A	p.(Phe2997Leu)	NA	665617	Uncertain_significance	unknown
chr19:38511577	G	A	MODERATE	RYR1	c.9139G>A	p.(Ala3047Thr)	NA	NA	NA	unknown
chr19:38511590	G	A	MODERATE	RYR1	c.9152G>A	p.(Arg3051His)	0.00122471%	544516	Conflicting_interpretations_of_pathogenicity	unknown
chr19:38512249	G	A	MODERATE	RYR1	c.9238G>A	p.(Val3080Met)	NA	NA	NA	unknown
chr19:38512273	G	A	MODERATE	RYR1	c.9262G>A	p.(Val3088Met)	NA	201158	Conflicting_interpretations_of_pathogenicity	unknown
chr19:38512300	G	A	MODERATE	RYR1	c.9289G>A	p.(Glu3097Lys)	0.0181593%	NA	NA	unknown
chr19:38512364	C	T	MODERATE	RYR1	c.9353C>T	p.(Ala3118Val)	NA	329088	Conflicting_interpretations_of_pathogenicity	unknown
chr19:38512477	G	C	MODERATE	RYR1	c.9466G>C	p.(Val3156Leu)	NA	NA	NA	unknown
chr19:38512477	G	A	MODERATE	RYR1	c.9466G>A	p.(Val3156Ile)	0.000306176%	647844	Uncertain_significance	unknown
chr19:38512491	C	T	MODERATE	RYR1	c.9472+8C>T	.	NA	NA	NA	unknown
chr19:38516080	C	G	MODERATE	RYR1	c.9555-7C>G	.	NA	418463	Conflicting_interpretations_of_pathogenicity	unknown
chr19:38516092	G	A	MODERATE	RYR1	c.9560G>A	p.(Arg3187Gln)	NA	NA	NA	unknown
chr19:38516118	C	T	MODERATE	RYR1	c.9586C>T	p.(Arg3196Cys)	NA	NA	NA	unknown
chr19:38516119	G	A	MODERATE	RYR1	c.9587G>A	p.(Arg3196His)	NA	425183	Uncertain_significance	unknown
chr19:38516155	C	T	MODERATE	RYR1	c.9623C>T	p.(Pro3208Leu)	NA	586415	Uncertain_significance	unknown
chr19:38516167	A	G	MODERATE	RYR1	c.9635A>G	p.(Glu3212Gly)	NA	329090	Conflicting_interpretations_of_pathogenicity	unknown
chr19:38517370	C	T	MODERATE	RYR1	c.9697C>T	p.(Pro3233Ser)	NA	NA	NA	unknown
chr19:38517386	A	G	MODERATE	RYR1	c.9713A>G	p.(Glu3238Gly)	0.0635788%	161365	Conflicting_interpretations_of_pathogenicity	unknown
chr19:38517397	G	A	MODERATE	RYR1	c.9724G>A	p.(Asp3242Asn)	0.00281986%	NA	NA	unknown
chr19:38517445	G	A	MODERATE	RYR1	c.9772G>A	p.(Glu3258Lys)	NA	568062	Uncertain_significance	unknown
chr19:38517586	A	C	MODERATE	RYR1	c.9913A>C	p.(Thr3305Pro)	NA	NA	NA	unknown
chr19:38517690	T	G	MODERATE	RYR1	c.10017T>G	p.(Ala3339=)	NA	NA	NA	unknown
chr19:38519247	C	T	MODERATE	RYR1	c.10052C>T	p.(Pro3351Leu)	0.000918827%	NA	NA	unknown
chr19:38519292	G	A	MODERATE	RYR1	c.10097G>A	p.(Arg3366His)	0.00122469%	132990	Conflicting_interpretations_of_pathogenicity	unknown
chr19:38519307	A	C	MODERATE	RYR1	c.10112A>C	p.(Lys3371Thr)	NA	NA	NA	unknown
chr19:38519461	G	T	MODERATE	RYR1	c.10259+7G>T	.	NA	NA	NA	unknown
chr19:38523033	A	C	MODERATE	RYR1	c.10265A>C	p.(Gln3422Pro)	NA	NA	NA	unknown
chr19:38523042	C	T	MODERATE	RYR1	c.10274C>T	p.(Thr3425Met)	NA	576534	Uncertain_significance	unknown
chr19:38523060	C	T	MODERATE	RYR1	c.10292C>T	p.(Ala3431Val)	0.0101738%	593190	Uncertain_significance	unknown
chr19:38523229	G	A	MODERATE	RYR1	c.10360G>A	p.(Glu3454Lys)	NA	660757	Uncertain_significance	unknown
chr19:38523281	C	T	MODERATE	RYR1	c.10412C>T	p.(Thr3471Ile)	0.0264862%	NA	NA	unknown
chr19:38525334	C	T	MODERATE	RYR1	c.10458C>T	p.(Ser3486=)	NA	329100	Conflicting_interpretations_of_pathogenicity	unknown
chr19:38525366	A	C	MODERATE	RYR1	c.10490A>C	p.(Lys3497Thr)	NA	NA	NA	unknown
chr19:38525368	C	G	MODERATE	RYR1	c.10492C>G	p.(Arg3498Gly)	NA	224398	Uncertain_significance	unknown
chr19:38525371	C	T	MODERATE	RYR1	c.10495C>T	p.(Arg3499Trp)	NA	NA	NA	unknown
chr19:38525455	C	T	MODERATE	RYR1	c.10579C>T	p.(Pro3527Ser)	0.00283001%	12983	Pathogenic	unknown
chr19:38527014	C	T	MODERATE	RYR1	c.10648C>T	p.(Arg3550Trp)	NA	281479	Conflicting_interpretations_of_pathogenicity	unknown
chr19:38527045	A	G	MODERATE	RYR1	c.10679A>G	p.(Gln3560Arg)	0.000306145%	NA	NA	unknown
chr19:38527645	A	G	HIGH	RYR1	c.10687-2A>G	.	NA	663778	Likely_pathogenic	unknown
chr19:38527647	G	T	MODERATE	RYR1	c.10687G>T	p.(Val3563Phe)	0.0562773%	NA	NA	unknown
chr19:38527650	G	T	HIGH	RYR1	c.10690G>T	p.(Glu3564Ter)	NA	NA	NA	unknown
chr19:38527689	C	T	MODERATE	RYR1	c.10729C>T	p.(Arg3577Trp)	NA	450857	Uncertain_significance	unknown
chr19:38527695	G	A	MODERATE	RYR1	c.10735G>A	p.(Val3579Ile)	NA	579435	Uncertain_significance	unknown
chr19:38527774	A	C	MODERATE	RYR1	c.10814A>C	p.(Tyr3605Ser)	NA	NA	NA	unknown
chr19:38528298	CT	C	MODERATE	RYR1	c.10825-7del	.	NA	NA	NA	unknown
chr19:38528367	G	A	MODERATE	RYR1	c.10886G>A	p.(Arg3629Gln)	NA	NA	NA	unknown
chr19:38528602	C	G	MODERATE	RYR1	c.10941C>G	p.(His3647Gln)	NA	93244	Benign/Likely_benign	unknown
chr19:38528627	A	C	MODERATE	RYR1	c.10966A>C	p.(Ser3656Arg)	NA	NA	NA	unknown
chr19:38528675	C	A	MODERATE	RYR1	c.11014C>A	p.(Arg3672Ser)	NA	840648	Uncertain_significance	unknown
chr19:38528687	G	T	MODERATE	RYR1	c.11026G>T	p.(Asp3676Tyr)	0.0181653%	NA	NA	unknown
chr19:38528948	C	A	MODERATE	RYR1	c.11035-3C>A	.	NA	NA	NA	unknown
chr19:38529064	A	G	MODERATE	RYR1	c.11141+7A>G	.	0.00405945%	159829	Benign/Likely_benign	unknown
chr19:38532487	C	T	MODERATE	RYR1	c.11142-3C>T	.	0.0402023%	NA	NA	unknown
chr19:38532517	G	T	MODERATE	RYR1	c.11169G>T	p.(Met3723Ile)	NA	NA	NA	unknown
chr19:38532742	T	C	MODERATE	RYR1	c.11259+6T>C	.	NA	NA	NA	unknown
chr19:38534781	C	T	MODERATE	RYR1	c.11321C>T	p.(Ala3774Val)	NA	252488	Uncertain_significance	unknown
chr19:38535331	C	T	MODERATE	RYR1	c.11455C>T	p.(Leu3819Phe)	NA	NA	NA	unknown
chr19:38536065	G	A	MODERATE	RYR1	c.11585G>A	p.(Gly3862Asp)	NA	NA	NA	unknown
chr19:38536758	C	T	MODERATE	RYR1	c.11599C>T	p.(Arg3867Cys)	0.00367058%	224400	Uncertain_significance	unknown
chr19:38537875	C	T	MODERATE	RYR1	c.11609-5C>T	.	0.0267794%	NA	NA	unknown
chr19:38537933	C	T	HIGH	RYR1	c.11662C>T	p.(Gln3888Ter)	NA	478161	Pathogenic	unknown
chr19:38537949	G	A	MODERATE	RYR1	c.11678G>A	p.(Gly3893Glu)	NA	NA	NA	unknown
chr19:38537964	A	T	MODERATE	RYR1	c.11689+4A>T	.	NA	NA	NA	unknown
chr19:38537967	A	T	MODERATE	RYR1	c.11689+7A>T	.	NA	759052	Likely_benign	unknown
chr19:38543342	C	T	MODERATE	RYR1	c.11690-5C>T	.	NA	NA	NA	unknown
chr19:38543348	T	C	MODERATE	RYR1	c.11691T>C	p.(Asp3897=)	NA	385637	Likely_benign	unknown
chr19:38543551	A	G	MODERATE	RYR1	c.11798A>G	p.(Tyr3933Cys)	0.00122475%	133021	Conflicting_interpretations_of_pathogenicity	unknown
chr19:38543804	C	T	MODERATE	RYR1	c.11941C>T	p.(His3981Tyr)	NA	29878	Benign/Likely_benign	unknown
chr19:38543818	G	C	MODERATE	RYR1	c.11955G>C	p.(Trp3985Cys)	0.00266934%	NA	NA	unknown
chr19:38543819	G	T	MODERATE	RYR1	c.11956G>T	p.(Asp3986Tyr)	NA	NA	NA	unknown
chr19:38543854	CATG	C	MODERATE	RYR1	c.11999_12001del	p.(Met4000del)	0.00229794%	NA	NA	unknown
chr19:38543855	A	C	MODERATE	RYR1	c.11992A>C	p.(Met3998Leu)	NA	NA	NA	unknown
chr19:38546445	G	C	MODERATE	RYR1	c.12013G>C	p.(Asp4005His)	0.00912807%	NA	NA	unknown
chr19:38548238	G	A	MODERATE	RYR1	c.12100G>A	p.(Val4034Met)	0.00368681%	NA	NA	unknown
chr19:38548313	A	G	MODERATE	RYR1	c.12175A>G	p.(Lys4059Glu)	0.0108271%	NA	NA	unknown
chr19:38548325	A	G	MODERATE	RYR1	c.12187A>G	p.(Met4063Val)	0.00702272%	NA	NA	unknown
chr19:38548348	T	G	MODERATE	RYR1	c.12210T>G	p.(Ile4070Met)	0.0000765469%	590397	Uncertain_significance	unknown
chr19:38548376	G	A	MODERATE	RYR1	c.12238G>A	p.(Val4080Ile)	NA	NA	NA	unknown
chr19:38548389	G	A	MODERATE	RYR1	c.12251G>A	p.(Arg4084His)	0.0138917%	374973	Uncertain_significance	unknown
chr19:38561224	C	G	MODERATE	RYR1	c.12394C>G	p.(Gln4132Glu)	NA	NA	NA	unknown
chr19:38561237	G	A	MODERATE	RYR1	c.12407G>A	p.(Arg4136His)	NA	546300	Uncertain_significance	unknown
chr19:38561258	C	T	MODERATE	RYR1	c.12428C>T	p.(Ala4143Val)	NA	NA	NA	unknown
chr19:38561383	G	A	MODERATE	RYR1	c.12553G>A	p.(Ala4185Thr)	NA	224402	Conflicting_interpretations_of_pathogenicity	unknown
chr19:38564963	A	G	MODERATE	RYR1	c.12629A>G	p.(Lys4210Arg)	NA	93246	Uncertain_significance	unknown
chr19:38565007	G	T	MODERATE	RYR1	c.12673G>T	p.(Gly4225Cys)	NA	NA	NA	unknown
chr19:38565121	G	A	MODERATE	RYR1	c.12787G>A	p.(Glu4263Lys)	NA	861754	Uncertain_significance	unknown
chr19:38565122	AGGGCGCGGGCGCGGCGGAGGC	A	MODERATE	RYR1	c.12797_12817del	p.(Gly4266_Ala4272del)	NA	NA	NA	unknown
chr19:38565144	GGGCGCGGAA	G	MODERATE	RYR1	c.12819_12827del	p.(Gly4274_Glu4276del)	NA	NA	NA	unknown
chr19:38565148	G	A	MODERATE	RYR1	c.12814G>A	p.(Ala4272Thr)	NA	NA	NA	unknown
chr19:38565153	A	C	MODERATE	RYR1	c.12819A>C	p.(Glu4273Asp)	NA	NA	NA	unknown
chr19:38565169	GCGGCGGGGCTCGAGGGCA	G	MODERATE	RYR1	c.12842_12859del	p.(Gly4281_Ala4286del)	NA	NA	NA	unknown
chr19:38565175	G	A	MODERATE	RYR1	c.12841G>A	p.(Gly4281Arg)	0.00483939%	429639	Uncertain_significance	unknown
chr19:38565185	GCACGGCGGC	G	MODERATE	RYR1	c.12861_12869del	p.(Thr4288_Ala4290del)	NA	285661	Uncertain_significance	unknown
chr19:38565185	G	GCACGGCGGC	MODERATE	RYR1	c.12861_12869dup	p.(Thr4288_Ala4290dup)	NA	93248	Conflicting_interpretations_of_pathogenicity	unknown
chr19:38565187	A	C	MODERATE	RYR1	c.12853A>C	p.(Thr4285Pro)	NA	NA	NA	unknown
chr19:38565196	A	ACGG	MODERATE	RYR1	c.12872_12874dup	p.(Ala4291dup)	NA	NA	NA	unknown
chr19:38565202	GCGGCGGGGGCGA	G	MODERATE	RYR1	c.12874_12885del	p.(Gly4292_Ala4295del)	NA	NA	NA	unknown
chr19:38565203	C	T	MODERATE	RYR1	c.12869C>T	p.(Ala4290Val)	NA	544505	Conflicting_interpretations_of_pathogenicity	unknown
chr19:38565214	A	G	MODERATE	RYR1	c.12880A>G	p.(Thr4294Ala)	NA	478177	Conflicting_interpretations_of_pathogenicity	unknown
chr19:38565215	C	T	MODERATE	RYR1	c.12881C>T	p.(Thr4294Met)	NA	159834	Conflicting_interpretations_of_pathogenicity	unknown
chr19:38565218	C	T	MODERATE	RYR1	c.12884C>T	p.(Ala4295Val)	NA	133043	Uncertain_significance	unknown
chr19:38565220	C	T	MODERATE	RYR1	c.12886C>T	p.(Arg4296Trp)	NA	521376	Uncertain_significance	unknown
chr19:38565223	G	C	MODERATE	RYR1	c.12889G>C	p.(Val4297Leu)	NA	NA	NA	unknown
chr19:38565271	C	CTGCGGCGGCGCG	MODERATE	RYR1	c.12947_12958dup	p.(Arg4316_Arg4319dup)	NA	450482	Uncertain_significance	unknown
chr19:38565290	G	A	MODERATE	RYR1	c.12956G>A	p.(Arg4319Gln)	0.000306272%	199217	Conflicting_interpretations_of_pathogenicity	unknown
chr19:38565423	C	A	MODERATE	RYR1	c.13089C>A	p.(Phe4363Leu)	NA	892730	Uncertain_significance	unknown
chr19:38565511	G	A	MODERATE	RYR1	c.13177G>A	p.(Gly4393Ser)	NA	NA	NA	unknown
chr19:38565530	C	T	MODERATE	RYR1	c.13196C>T	p.(Pro4399Leu)	NA	NA	NA	unknown
chr19:38565561	CGAGGGCGCTGGAGACGCCGCG	C	MODERATE	RYR1	c.13244_13264del	p.(Ala4415_Asp4421del)	NA	478181	Uncertain_significance	unknown
chr19:38565568	G	C	MODERATE	RYR1	c.13234G>C	p.(Ala4412Pro)	0.0398668%	NA	NA	unknown
chr19:38565616	G	T	HIGH	RYR1	c.13282G>T	p.(Glu4428Ter)	NA	NA	NA	unknown
chr19:38565634	G	A	MODERATE	RYR1	c.13300G>A	p.(Ala4434Thr)	0.0297206%	NA	NA	unknown
chr19:38565635	C	T	MODERATE	RYR1	c.13301C>T	p.(Ala4434Val)	NA	NA	NA	unknown
chr19:38565640	G	T	MODERATE	RYR1	c.13306G>T	p.(Gly4436Trp)	NA	NA	NA	unknown
chr19:38565660	T	TGGGGGCCCCTTCCGGCCCGAA	MODERATE	RYR1	c.13331_13351dup	p.(Gly4444_Gly4450dup)	NA	478183	Uncertain_significance	unknown
chr19:38565704	T	G	MODERATE	RYR1	c.13370T>G	p.(Met4457Arg)	0.0824038%	NA	NA	unknown
chr19:38565765	A	C	MODERATE	RYR1	c.13431A>C	p.(Lys4477Asn)	NA	NA	NA	unknown
chr19:38566909	A	C	HIGH	RYR1	c.13438-2A>C	.	NA	NA	NA	unknown
chr19:38566975	C	T	MODERATE	RYR1	c.13502C>T	p.(Pro4501Leu)	0.00071974%	224403	Benign/Likely_benign	unknown
chr19:38567863	G	C	MODERATE	RYR1	c.13605G>C	p.(Glu4535Asp)	NA	NA	NA	unknown
chr19:38567876	G	A	MODERATE	RYR1	c.13618G>A	p.(Glu4540Lys)	NA	NA	NA	unknown
chr19:38567876	G	T	HIGH	RYR1	c.13618G>T	p.(Glu4540Ter)	NA	NA	NA	unknown
chr19:38570614	T	G	MODERATE	RYR1	c.13667T>G	p.(Leu4556Arg)	NA	NA	NA	unknown
chr19:38572121	G	A	MODERATE	RYR1	c.13849G>A	p.(Gly4617Arg)	0.000306271%	478190	Uncertain_significance	unknown
chr19:38572182	C	T	MODERATE	RYR1	c.13910C>T	p.(Thr4637Ile)	NA	65995	Pathogenic	unknown
chr19:38572220	C	A	MODERATE	RYR1	c.13948C>A	p.(Leu4650Met)	NA	NA	NA	unknown
chr19:38572273	G	A	MODERATE	RYR1	c.13998+3G>A	.	NA	329133	Uncertain_significance	unknown
chr19:38573179	G	A	MODERATE	RYR1	c.14001G>A	p.(Val4667=)	0.00388995%	NA	NA	unknown
chr19:38573217	G	T	MODERATE	RYR1	c.14039G>T	p.(Arg4680Leu)	NA	NA	NA	unknown
chr19:38573238	T	C	MODERATE	RYR1	c.14060T>C	p.(Leu4687Pro)	0.0042979%	NA	NA	unknown
chr19:38573270	G	A	MODERATE	RYR1	c.14092G>A	p.(Val4698Met)	0.00659831%	NA	NA	unknown
chr19:38573288	C	T	HIGH	RYR1	c.14110C>T	p.(Arg4704Ter)	0.00184896%	849189	Pathogenic	unknown
chr19:38573312	G	A	MODERATE	RYR1	c.14129+5G>A	.	0.00313897%	NA	NA	unknown
chr19:38575911	C	G	MODERATE	RYR1	c.14130-8C>G	.	0.000306268%	199242	Conflicting_interpretations_of_pathogenicity	unknown
chr19:38575956	C	T	MODERATE	RYR1	c.14167C>T	p.(Arg4723Cys)	NA	224404	Uncertain_significance	unknown
chr19:38577948	C	T	MODERATE	RYR1	c.14203C>T	p.(Arg4735Trp)	NA	199248	Uncertain_significance	unknown
chr19:38578142	A	C	HIGH	RYR1	c.14304-2A>C	.	0.0587656%	NA	NA	unknown
chr19:38578148	A	C	MODERATE	RYR1	c.14308A>C	p.(Met4770Leu)	0.00176442%	NA	NA	unknown
chr19:38578195	C	G	MODERATE	RYR1	c.14355C>G	p.(Phe4785Leu)	NA	NA	NA	unknown
chr19:38579982	T	C	MODERATE	RYR1	c.14365T>C	p.(Ser4789Pro)	0.00153686%	NA	NA	unknown
chr19:38580126	C	G	MODERATE	RYR1	c.14509C>G	p.(Gln4837Glu)	0.000674711%	590454	Uncertain_significance	yes
chr19:38580377	T	G	MODERATE	RYR1	c.14519T>G	p.(Met4840Arg)	0.000023889%	590455	Uncertain_significance	unknown
chr19:38580412	T	C	MODERATE	RYR1	c.14554T>C	p.(Tyr4852His)	0.0141037%	NA	NA	unknown
chr19:38580439	C	T	MODERATE	RYR1	c.14581C>T	p.(Arg4861Cys)	NA	65986	Pathogenic	unknown
chr19:38585069	G	A	MODERATE	RYR1	c.14773G>A	p.(Val4925Ile)	NA	892851	Uncertain_significance	unknown
chr19:38585997	A	G	MODERATE	RYR1	c.14863A>G	p.(Met4955Val)	NA	NA	NA	unknown
chr19:38586188	A	G	MODERATE	RYR1	c.14966A>G	p.(Tyr4989Cys)	NA	NA	NA	unknown
chr19:38587370	T	C	MODERATE	RYR1	c.15067T>C	p.(Phe5023Leu)	NA	NA	NA	unknown
chr19:38587392	G	A	MODERATE	RYR1	c.15089G>A	p.(Arg5030His)	NA	590481	Uncertain_significance	unknown
