# Supplementary material for: Sequence variants in malignant hyperthermia genes in Iceland: classification and actionable findings in a population database
Source: Eur J Hum Genet. 2021 Aug 31;29(12):1819–24. doi: 10.1038/s41431-021-00954-2 (PMC8633338; doi:10.1038/s41431-021-00954-2)
Supplement: Supplementary file 2 — Supplementary Table 2 [file 41431_2021_954_MOESM2_ESM.xlsx]

## Sheet: CACNA1S_MAF<0.1%
Supplementary table 2. Variants detected in CACNA1S (MAF < 0.1% ) in a set of 62 thousand whole-genome sequenced Icelanders
Chromosomal_position_[hg38]	Reference	Call	Max_impact	Gene_symbol	HGVSc_(NM_000069.2)	HGVSp_(NP_000060.2)	MAF_at_deCODE_genetics	ClinVar_ID	ClinVar_classification	Carried_in_an_MH_proband
chr1:201039883	C	T	MODERATE	CACNA1S	c.5570G>A	p.(Ser1857Asn)	0.0966609%	254850	Benign/Likely_benign	unknown
chr1:201039955	AGTAGCTCT	A	HIGH	CACNA1S	c.5490_5497del	p.(Leu1832ArgfsTer67)	NA	254849	Benign/Likely_benign	unknown
chr1:201040226	C	T	MODERATE	CACNA1S	c.5370+5G>A	.	NA	NA	NA	unknown
chr1:201040302	G	T	MODERATE	CACNA1S	c.5299C>A	p.(Pro1767Thr)	NA	474000	Benign/Likely_benign	unknown
chr1:201040626	CA	C	HIGH	CACNA1S	c.5221del	p.(Cys1741AlafsTer47)	NA	NA	NA	unknown
chr1:201040632	G	A	MODERATE	CACNA1S	c.5216C>T	p.(Ala1739Val)	NA	NA	NA	unknown
chr1:201040636	G	A	MODERATE	CACNA1S	c.5212C>T	p.(Pro1738Ser)	NA	NA	NA	unknown
chr1:201040664	C	G	MODERATE	CACNA1S	c.5184G>C	p.(Gln1728His)	NA	NA	NA	unknown
chr1:201040712	T	A	MODERATE	CACNA1S	c.5136A>T	p.(Gly1712=)	NA	NA	NA	unknown
chr1:201040714	C	T	HIGH	CACNA1S	c.5135-1G>A	.	0.0183533%	NA	NA	unknown
chr1:201041516	AG	A	HIGH	CACNA1S	c.5121del	p.(Cys1708AlafsTer15)	NA	NA	NA	unknown
chr1:201041518	G	T	MODERATE	CACNA1S	c.5120C>A	p.(Pro1707His)	NA	NA	NA	unknown
chr1:201041534	G	A	HIGH	CACNA1S	c.5104C>T	p.(Arg1702Ter)	0.0029506%	402469	Conflicting_interpretations_of_pathogenicity	unknown
chr1:201043321	A	T	MODERATE	CACNA1S	c.5008T>A	p.(Tyr1670Asn)	NA	294708	Conflicting_interpretations_of_pathogenicity	unknown
chr1:201043357	G	A	MODERATE	CACNA1S	c.4972C>T	p.(Arg1658Cys)	0.0030589%	639106	Uncertain_significance	unknown
chr1:201043375	G	A	MODERATE	CACNA1S	c.4954C>T	p.(Arg1652Cys)	0.00030589%	294709	Benign/Likely_benign	unknown
chr1:201043393	C	T	MODERATE	CACNA1S	c.4936G>A	p.(Asp1646Asn)	0.00200694%	NA	NA	unknown
chr1:201043446	A	G	MODERATE	CACNA1S	c.4883T>C	p.(Leu1628Pro)	NA	NA	NA	unknown
chr1:201043468	C	T	MODERATE	CACNA1S	c.4861G>A	p.(Val1621Ile)	0.00356423%	541033	Uncertain_significance	unknown
chr1:201044321	C	A	MODERATE	CACNA1S	c.4797+7G>T	.	0.00633351%	NA	NA	unknown
chr1:201044329	C	T	MODERATE	CACNA1S	c.4796G>A	p.(Arg1599Gln)	NA	NA	NA	unknown
chr1:201044330	G	A	MODERATE	CACNA1S	c.4795C>T	p.(Arg1599Trp)	0.00221344%	473998	Uncertain_significance	unknown
chr1:201044363	T	G	MODERATE	CACNA1S	c.4762A>C	p.(Met1588Leu)	NA	NA	NA	unknown
chr1:201044394	G	C	MODERATE	CACNA1S	c.4731C>G	p.(Asp1577Glu)	NA	643903	Uncertain_significance	unknown
chr1:201044407	G	A	MODERATE	CACNA1S	c.4718C>T	p.(Thr1573Met)	0.0233139%	541073	Conflicting_interpretations_of_pathogenicity	unknown
chr1:201047522	T	C	MODERATE	CACNA1S	c.4543+3A>G	.	NA	NA	NA	unknown
chr1:201047574	C	T	HIGH	CACNA1S	c.4494G>A	p.(Trp1498Ter)	0.000611851%	NA	NA	unknown
chr1:201048683	C	T	MODERATE	CACNA1S	c.4340G>A	p.(Arg1447Gln)	0.0116264%	541040	Uncertain_significance	unknown
chr1:201049077	C	G	MODERATE	CACNA1S	c.4264G>C	p.(Val1422Leu)	0.000305936%	NA	NA	unknown
chr1:201049104	G	A	MODERATE	CACNA1S	c.4242-5C>T	.	NA	NA	NA	unknown
chr1:201050485	T	C	MODERATE	CACNA1S	c.4145A>G	p.(Asp1382Gly)	0.00153033%	541037	Uncertain_significance	unknown
chr1:201050520	C	T	MODERATE	CACNA1S	c.4114-4G>A	.	NA	NA	NA	unknown
chr1:201050524	A	G	MODERATE	CACNA1S	c.4114-8T>C	.	0.0675592%	390913	Benign/Likely_benign	unknown
chr1:201051028	C	T	MODERATE	CACNA1S	c.4069G>A	p.(Ala1357Thr)	NA	NA	NA	unknown
chr1:201051120	T	C	MODERATE	CACNA1S	c.3977A>G	p.(Gln1326Arg)	NA	NA	NA	unknown
chr1:201052550	C	T	MODERATE	CACNA1S	c.3953+7G>A	.	NA	254835	Benign/Likely_benign	unknown
chr1:201052551	G	A	MODERATE	CACNA1S	c.3953+6C>T	.	0.000611879%	254834	Benign/Likely_benign	unknown
chr1:201053232	TGAA	T	MODERATE	CACNA1S	c.3835_3837del	p.(Phe1279del)	NA	NA	NA	unknown
chr1:201053259	C	T	MODERATE	CACNA1S	c.3811G>A	p.(Ala1271Thr)	NA	254830	Benign/Likely_benign	unknown
chr1:201053268	G	A	MODERATE	CACNA1S	c.3802C>T	p.(Pro1268Ser)	0.00435474%	581768	Uncertain_significance	unknown
chr1:201053281	G	T	MODERATE	CACNA1S	c.3796-7C>A	.	NA	NA	NA	unknown
chr1:201053456	C	T	MODERATE	CACNA1S	c.3795+3G>A	.	0.00230617%	254827	Benign/Likely_benign	unknown
chr1:201053459	C	A	MODERATE	CACNA1S	c.3795G>T	p.(Gln1265His)	NA	633684	Uncertain_significance	unknown
chr1:201053478	G	A	MODERATE	CACNA1S	c.3776C>T	p.(Thr1259Met)	NA	NA	NA	unknown
chr1:201053493	C	T	MODERATE	CACNA1S	c.3761G>A	p.(Arg1254Gln)	NA	541060	Conflicting_interpretations_of_pathogenicity	unknown
chr1:201053508	C	T	MODERATE	CACNA1S	c.3746G>A	p.(Arg1249Gln)	NA	NA	NA	unknown
chr1:201053576	C	G	MODERATE	CACNA1S	c.3678G>C	p.(Glu1226Asp)	NA	NA	NA	unknown
chr1:201054534	A	ACAGT	HIGH	CACNA1S	c.3633_3636dup	p.(Tyr1213ThrfsTer12)	NA	NA	NA	unknown
chr1:201054543	C	T	MODERATE	CACNA1S	c.3628G>A	p.(Gly1210Arg)	0.0920777%	294729	Conflicting_interpretations_of_pathogenicity	unknown
chr1:201059260	T	C	MODERATE	CACNA1S	c.3454A>G	p.(Ile1152Val)	NA	NA	NA	unknown
chr1:201059289	T	G	MODERATE	CACNA1S	c.3425A>C	p.(Gln1142Pro)	NA	473986	Likely_benign	unknown
chr1:201059297	G	C	MODERATE	CACNA1S	c.3417C>G	p.(His1139Gln)	NA	NA	NA	unknown
chr1:201059300	C	T	HIGH	CACNA1S	c.3415-1G>A	.	0.0057831%	NA	NA	unknown
chr1:201060660	G	C	MODERATE	CACNA1S	c.3412C>G	p.(Gln1138Glu)	NA	NA	NA	unknown
chr1:201060666	C	T	MODERATE	CACNA1S	c.3406G>A	p.(Gly1136Ser)	NA	566678	Uncertain_significance	unknown
chr1:201060768	T	C	MODERATE	CACNA1S	c.3304A>G	p.(Ile1102Val)	NA	NA	NA	unknown
chr1:201061269	G	A	HIGH	CACNA1S	c.3253C>T	p.(Gln1085Ter)	NA	NA	NA	unknown
chr1:201061347	T	C	MODERATE	CACNA1S	c.3175A>G	p.(Ile1059Val)	0.000595371%	NA	NA	unknown
chr1:201061352	A	G	MODERATE	CACNA1S	c.3170T>C	p.(Met1057Thr)	0.000627495%	NA	NA	unknown
chr1:201061422	T	C	MODERATE	CACNA1S	c.3100A>G	p.(Ile1034Val)	NA	NA	NA	unknown
chr1:201061454	G	T	MODERATE	CACNA1S	c.3068C>A	p.(Ala1023Asp)	0.00161784%	NA	NA	unknown
chr1:201062018	G	T	MODERATE	CACNA1S	c.2979C>A	p.(Ser993Arg)	0.019276%	294735	Uncertain_significance	unknown
chr1:201062475	C	G	MODERATE	CACNA1S	c.2893G>C	p.(Glu965Gln)	NA	NA	NA	unknown
chr1:201062498	C	T	MODERATE	CACNA1S	c.2870G>A	p.(Cys957Tyr)	0.00604268%	NA	NA	unknown
chr1:201065855	C	T	MODERATE	CACNA1S	c.2836G>A	p.(Gly946Ser)	NA	873818	Uncertain_significance	unknown
chr1:201065900	T	C	MODERATE	CACNA1S	c.2791A>G	p.(Ile931Val)	0.00183027%	NA	NA	unknown
chr1:201065906	C	T	MODERATE	CACNA1S	c.2785G>A	p.(Gly929Arg)	NA	872036	Uncertain_significance	unknown
chr1:201065915	T	G	MODERATE	CACNA1S	c.2776A>C	p.(Ser926Arg)	NA	NA	NA	unknown
chr1:201066266	C	T	MODERATE	CACNA1S	c.2708G>A	p.(Arg903Gln)	NA	NA	NA	unknown
chr1:201066300	C	A	MODERATE	CACNA1S	c.2674G>T	p.(Val892Leu)	NA	NA	NA	unknown
chr1:201066912	C	T	MODERATE	CACNA1S	c.2632G>A	p.(Val878Met)	0.000306289%	632737	Uncertain_significance	unknown
chr1:201066914	G	A	MODERATE	CACNA1S	c.2630C>T	p.(Ala877Val)	0.0159476%	NA	NA	unknown
chr1:201066989	G	A	MODERATE	CACNA1S	c.2555C>T	p.(Thr852Met)	NA	NA	NA	unknown
chr1:201069175	C	T	MODERATE	CACNA1S	c.2512G>A	p.(Gly838Arg)	NA	NA	NA	unknown
chr1:201069176	G	C	MODERATE	CACNA1S	c.2511C>G	p.(Ile837Met)	NA	NA	NA	unknown
chr1:201069181	CAA	C	HIGH	CACNA1S	c.2504_2505del	p.(Phe835Ter)	NA	NA	NA	unknown
chr1:201069482	A	G	MODERATE	CACNA1S	c.2480T>C	p.(Met827Thr)	0.000306295%	254816	Benign/Likely_benign	unknown
chr1:201069543	G	A	MODERATE	CACNA1S	c.2419C>T	p.(Leu807Phe)	0.0073297%	294746	Uncertain_significance	unknown
chr1:201069584	T	C	MODERATE	CACNA1S	c.2378A>G	p.(His793Arg)	0.00366616%	NA	NA	unknown
chr1:201072779	G	T	MODERATE	CACNA1S	c.2203C>A	p.(Pro735Thr)	NA	NA	NA	unknown
chr1:201073550	T	G	MODERATE	CACNA1S	c.2156A>C	p.(Lys719Thr)	0.00668959%	NA	NA	unknown
chr1:201074521	C	T	MODERATE	CACNA1S	c.2048G>A	p.(Arg683His)	NA	429405	Uncertain_significance	unknown
chr1:201074522	G	A	MODERATE	CACNA1S	c.2047C>T	p.(Arg683Cys)	NA	199685	Benign/Likely_benign	unknown
chr1:201074626	C	A	MODERATE	CACNA1S	c.1949-6G>T	.	NA	NA	NA	unknown
chr1:201074626	C	T	MODERATE	CACNA1S	c.1949-6G>A	.	NA	294749	Conflicting_interpretations_of_pathogenicity	unknown
chr1:201075492	T	C	MODERATE	CACNA1S	c.1948+3A>G	.	0.00450017%	NA	NA	unknown
chr1:201075539	A	G	MODERATE	CACNA1S	c.1904T>C	p.(Met635Thr)	NA	806318	Uncertain_significance	unknown
chr1:201075540	T	C	MODERATE	CACNA1S	c.1903A>G	p.(Met635Val)	NA	294753	Benign/Likely_benign	unknown
chr1:201075554	G	A	MODERATE	CACNA1S	c.1889C>T	p.(Pro630Leu)	NA	NA	NA	unknown
chr1:201075566	G	A	MODERATE	CACNA1S	c.1877C>T	p.(Ala626Val)	NA	NA	NA	unknown
chr1:201075585	T	C	MODERATE	CACNA1S	c.1858A>G	p.(Met620Val)	0.0274557%	NA	NA	unknown
chr1:201076942	T	G	MODERATE	CACNA1S	c.1805A>C	p.(Gln602Pro)	NA	NA	NA	unknown
chr1:201076970	G	A	MODERATE	CACNA1S	c.1777C>T	p.(Arg593Trp)	NA	577128	Uncertain_significance	unknown
chr1:201077002	C	G	MODERATE	CACNA1S	c.1745G>C	p.(Gly582Ala)	NA	294758	Conflicting_interpretations_of_pathogenicity	unknown
chr1:201077002	C	T	MODERATE	CACNA1S	c.1745G>A	p.(Gly582Glu)	NA	NA	NA	unknown
chr1:201077020	A	C	MODERATE	CACNA1S	c.1727T>G	p.(Leu576Arg)	NA	NA	NA	unknown
chr1:201077029	A	C	MODERATE	CACNA1S	c.1718T>G	p.(Phe573Cys)	NA	NA	NA	unknown
chr1:201077036	C	T	MODERATE	CACNA1S	c.1711G>A	p.(Val571Ile)	0.000306152%	254802	Benign/Likely_benign	unknown
chr1:201077078	G	A	MODERATE	CACNA1S	c.1669C>T	p.(Arg557Cys)	0.00215196%	853787	Uncertain_significance	unknown
chr1:201077951	G	A	MODERATE	CACNA1S	c.1547C>T	p.(Ser516Leu)	0.005733%	225281	Benign/Likely_benign	unknown
chr1:201077952	A	C	MODERATE	CACNA1S	c.1546T>G	p.(Ser516Ala)	NA	NA	NA	unknown
chr1:201077967	T	G	MODERATE	CACNA1S	c.1531A>C	p.(Ile511Leu)	NA	NA	NA	unknown
chr1:201078005	C	A	MODERATE	CACNA1S	c.1493G>T	p.(Arg498Leu)	0.0445825%	279727	Conflicting_interpretations_of_pathogenicity	unknown
chr1:201078005	C	T	MODERATE	CACNA1S	c.1493G>A	p.(Arg498His)	0.0171445%	424926	Uncertain_significance	unknown
chr1:201078092	C	T	MODERATE	CACNA1S	c.1406G>A	p.(Arg469Gln)	0.0138681%	NA	NA	unknown
chr1:201078103	G	A	MODERATE	CACNA1S	c.1395C>T	p.(p.Asp465=)	0.00122461%	294765	Benign/Likely_benign	unknown
chr1:201083207	C	T	MODERATE	CACNA1S	c.1348G>A	p.(Ala450Thr)	0.00153072%	541043	Uncertain_significance	unknown
chr1:201083254	A	G	MODERATE	CACNA1S	c.1301T>C	p.(Phe434Ser)	0.00183901%	294768	Conflicting_interpretations_of_pathogenicity	unknown
chr1:201085474	G	A	MODERATE	CACNA1S	c.1112C>T	p.(Thr371Met)	0.0021455%	699013	Likely_benign	unknown
chr1:201085496	G	A	MODERATE	CACNA1S	c.1090C>T	p.(Arg364Trp)	NA	NA	NA	unknown
chr1:201085526	G	A	MODERATE	CACNA1S	c.1060C>T	p.(Arg354Trp)	NA	569755	Uncertain_significance	unknown
chr1:201087902	G	A	MODERATE	CACNA1S	c.928C>T	p.(Pro310Ser)	NA	NA	NA	unknown
chr1:201089269	C	T	MODERATE	CACNA1S	c.889G>A	p.(Val297Ile)	NA	294772	Conflicting_interpretations_of_pathogenicity	unknown
chr1:201089371	C	T	MODERATE	CACNA1S	c.787G>A	p.(Gly263Ser)	NA	NA	NA	unknown
chr1:201089385	C	A	MODERATE	CACNA1S	c.773G>T	p.(Gly258Val)	0.000306159%	445303	Benign/Likely_benign	unknown
chr1:201089415	G	A	MODERATE	CACNA1S	c.743C>T	p.(Thr248Met)	0.00170377%	294774	Conflicting_interpretations_of_pathogenicity	unknown
chr1:201089458	C	T	MODERATE	CACNA1S	c.700G>A	p.(Val234Met)	NA	NA	NA	unknown
chr1:201091676	C	A	MODERATE	CACNA1S	c.658G>T	p.(Gly220Cys)	NA	NA	NA	unknown
chr1:201091973	A	G	MODERATE	CACNA1S	c.540T>C	p.(Pro180=)	NA	507513	Conflicting_interpretations_of_pathogenicity	unknown
chr1:201093886	G	T	MODERATE	CACNA1S	c.394C>A	p.(Leu132Met)	0.000614543%	254833	Benign/Likely_benign	unknown
chr1:201093922	T	C	MODERATE	CACNA1S	c.358A>G	p.(Ser120Gly)	NA	NA	NA	unknown
chr1:201093957	T	C	MODERATE	CACNA1S	c.323A>G	p.(Tyr108Cys)	0.00136075%	NA	NA	unknown
chr1:201110181	AGTT	A	MODERATE	CACNA1S	c.238_240del	p.(Asn80del)	NA	NA	NA	unknown
chr1:201110234	G	A	MODERATE	CACNA1S	c.188C>T	p.(Ala63Val)	0.00561919%	NA	NA	unknown
chr1:201112200	A	T	MODERATE	CACNA1S	c.140T>A	p.(Ile47Asn)	NA	NA	NA	unknown
